# Supplementary material for: The Desaturase Gene Family is Crucially Required for Fatty Acid Metabolism and Survival of the Brown Planthopper, Nilaparvata lugens
Source: Int J Mol Sci. 2019 Mar 19;20(6):1369. doi: 10.3390/ijms20061369 (PMC6472150; doi:10.3390/ijms20061369)
Supplement: Supplementary file 1 [file ijms-20-01369-s001.zip]

Archive with 5 entries (4 files):
- ijms-447697-supplementary/
- ijms-447697-supplementary/ijms-447697-supplementary.pdf
- ijms-447697-supplementary/Supplemental Table S1. Genes used in the construction of phylogenetic trees..xlsx
- ijms-447697-supplementary/Supplemental Table S3. Statistical data of the transcript levels of 10 desaturase genes in different developmental stages of BPH.xlsx
- ijms-447697-supplementary/Supplemental Table S5. Statistical data of the transcript levels of 10 desaturase genes in different tissues of BPH.xlsx
