# Supplementary material for: The Desaturase Gene Family is Crucially Required for Fatty Acid Metabolism and Survival of the Brown Planthopper, Nilaparvata lugens
Source: Int J Mol Sci. 2019 Mar 19;20(6):1369. doi: 10.3390/ijms20061369 (PMC6472150; doi:10.3390/ijms20061369)
Supplement: Supplementary file 1 [file ijms-20-01369-s001.zip › ijms-447697-supplementary/Supplemental Table S3. Statistical data of the transcript levels of 10 desaturase genes in different developmental stages of BPH.xlsx]

## Sheet: Nlug-desatA1-a
Tamhane's T2 multiple comparisons test	Mean Diff.	95.00% CI of diff.	Significant?	Summary	Adjusted P Value
egg vs. 1st	-0.333	-1.280 to 0.6137	No	ns	0.3823
egg vs. 2nd	-0.1433	-0.2767 to -0.009825	Yes	*	0.0398
egg vs. 3rd	-0.1267	-1.121 to 0.8674	No	ns	0.981
egg vs. 4th	-0.1347	-1.092 to 0.8231	No	ns	0.9628
egg vs. 5th	-0.1835	-1.422 to 1.055	No	ns	0.9341
egg vs. F1	0.04403	-0.1838 to 0.2719	No	ns	0.9855
egg vs. F2	-0.266	-0.3512 to -0.1808	Yes	***	0.0006
egg vs. F3	-0.3536	-1.947 to 1.239	No	ns	0.6781
egg vs. F4	-0.2753	-1.487 to 0.9363	No	ns	0.6802
egg vs. M1	-0.1844	-0.3177 to -0.05111	Yes	*	0.0175
egg vs. M2	-0.2401	-2.537 to 2.057	No	ns	0.9917
egg vs. M3	-0.8941	-1.722 to -0.06608	Yes	*	0.0425
egg vs. M4	-0.6316	-6.538 to 5.275	No	ns	0.9868
1st vs. 2nd	0.1897	-0.5423 to 0.9217	No	ns	0.7149
1st vs. 3rd	0.2063	-0.1888 to 0.6014	No	ns	0.4436
1st vs. 4th	0.1983	-0.1906 to 0.5873	No	ns	0.4726
1st vs. 5th	0.1495	-0.3080 to 0.6070	No	ns	0.9238
1st vs. F1	0.377	-0.2010 to 0.9551	No	ns	0.1485
1st vs. F2	0.06698	-0.8187 to 0.9527	No	ns	>0.9999
1st vs. F3	-0.02059	-0.6284 to 0.5873	No	ns	>0.9999
1st vs. F4	0.05776	-0.3913 to 0.5068	No	ns	>0.9999
1st vs. M1	0.1486	-0.5838 to 0.8810	No	ns	0.8891
1st vs. M2	0.09289	-0.9910 to 1.177	No	ns	>0.9999
1st vs. M3	-0.5611	-0.9354 to -0.1867	Yes	*	0.0106
1st vs. M4	-0.2986	-5.195 to 4.598	No	ns	>0.9999
2nd vs. 3rd	0.01656	-0.7618 to 0.7949	No	ns	>0.9999
2nd vs. 4th	0.008577	-0.7342 to 0.7514	No	ns	>0.9999
2nd vs. 5th	-0.04022	-1.064 to 0.9839	No	ns	>0.9999
2nd vs. F1	0.1873	0.02632 to 0.3483	Yes	*	0.0292
2nd vs. F2	-0.1228	-0.2445 to -0.0009930	Yes	*	0.0486
2nd vs. F3	-0.2103	-1.603 to 1.182	No	ns	0.9488
2nd vs. F4	-0.132	-1.129 to 0.8650	No	ns	0.9902
2nd vs. M1	-0.04111	-0.1638 to 0.08153	No	ns	0.9285
2nd vs. M2	-0.09685	-2.227 to 2.034	No	ns	>0.9999
2nd vs. M3	-0.7508	-1.369 to -0.1323	Yes	*	0.0313
2nd vs. M4	-0.4883	-6.318 to 5.341	No	ns	0.9991
3rd vs. 4th	-0.007982	-0.4045 to 0.3885	No	ns	>0.9999
3rd vs. 5th	-0.05678	-0.5133 to 0.3997	No	ns	>0.9999
3rd vs. F1	0.1707	-0.4479 to 0.7894	No	ns	0.7651
3rd vs. F2	-0.1393	-1.073 to 0.7942	No	ns	0.9571
3rd vs. F3	-0.2269	-0.8226 to 0.3689	No	ns	0.7257
3rd vs. F4	-0.1485	-0.5974 to 0.3003	No	ns	0.9252
3rd vs. M1	-0.05767	-0.8365 to 0.7211	No	ns	>0.9999
3rd vs. M2	-0.1134	-1.163 to 0.9361	No	ns	>0.9999
3rd vs. M3	-0.7674	-1.153 to -0.3814	Yes	**	0.0036
3rd vs. M4	-0.5049	-5.337 to 4.327	No	ns	0.9978
4th vs. 5th	-0.0488	-0.5059 to 0.4083	No	ns	>0.9999
4th vs. F1	0.1787	-0.4087 to 0.7661	No	ns	0.6912
4th vs. F2	-0.1313	-1.028 to 0.7655	No	ns	0.9645
4th vs. F3	-0.2189	-0.8237 to 0.3859	No	ns	0.7669
4th vs. F4	-0.1406	-0.5894 to 0.3083	No	ns	0.9506
4th vs. M1	-0.04969	-0.7929 to 0.6935	No	ns	>0.9999
4th vs. M2	-0.1054	-1.181 to 0.9702	No	ns	>0.9999
4th vs. M3	-0.7594	-1.136 to -0.3824	Yes	**	0.0034
4th vs. M4	-0.4969	-5.378 to 4.384	No	ns	0.9982
5th vs. F1	0.2275	-0.6157 to 1.071	No	ns	0.7123
5th vs. F2	-0.08254	-1.263 to 1.098	No	ns	>0.9999
5th vs. F3	-0.1701	-0.7335 to 0.3933	No	ns	0.962
5th vs. F4	-0.09176	-0.5635 to 0.3800	No	ns	>0.9999
5th vs. M1	-0.0008926	-1.025 to 1.024	No	ns	>0.9999
5th vs. M2	-0.05663	-0.9674 to 0.8541	No	ns	>0.9999
5th vs. M3	-0.7106	-1.179 to -0.2425	Yes	*	0.0112
5th vs. M4	-0.4481	-4.937 to 4.040	No	ns	0.9995
F1 vs. F2	-0.3101	-0.5077 to -0.1124	Yes	*	0.0129
F1 vs. F3	-0.3976	-1.598 to 0.8030	No	ns	0.4774
F1 vs. F4	-0.3193	-1.137 to 0.4985	No	ns	0.4056
F1 vs. M1	-0.2284	-0.3894 to -0.06739	Yes	*	0.0143
F1 vs. M2	-0.2842	-2.233 to 1.665	No	ns	0.9567
F1 vs. M3	-0.9381	-1.420 to -0.4564	Yes	**	0.0078
F1 vs. M4	-0.6757	-6.409 to 5.058	No	ns	0.9763
F2 vs. F3	-0.08757	-1.629 to 1.454	No	ns	>0.9999
F2 vs. F4	-0.009224	-1.163 to 1.145	No	ns	>0.9999
F2 vs. M1	0.08165	-0.03999 to 0.2033	No	ns	0.1885
F2 vs. M2	0.02591	-2.230 to 2.282	No	ns	>0.9999
F2 vs. M3	-0.6281	-1.395 to 0.1384	No	ns	0.0771
F2 vs. M4	-0.3656	-6.254 to 5.523	No	ns	>0.9999
F3 vs. F4	0.07835	-0.4864 to 0.6431	No	ns	>0.9999
F3 vs. M1	0.1692	-1.224 to 1.562	No	ns	0.9904
F3 vs. M2	0.1135	-0.6896 to 0.9165	No	ns	>0.9999
F3 vs. M3	-0.5405	-1.189 to 0.1077	No	ns	0.088
F3 vs. M4	-0.278	-4.263 to 3.707	No	ns	>0.9999
F4 vs. M1	0.09087	-0.9066 to 1.088	No	ns	>0.9999
F4 vs. M2	0.03513	-0.8878 to 0.9581	No	ns	>0.9999
F4 vs. M3	-0.6188	-1.076 to -0.1614	Yes	*	0.0169
F4 vs. M4	-0.3564	-4.883 to 4.170	No	ns	>0.9999
M1 vs. M2	-0.05574	-2.187 to 2.075	No	ns	>0.9999
M1 vs. M3	-0.7097	-1.329 to -0.09084	Yes	*	0.0359
M1 vs. M4	-0.4472	-6.277 to 5.382	No	ns	0.9997
M2 vs. M3	-0.654	-1.835 to 0.5275	No	ns	0.2238
M2 vs. M4	-0.3915	-3.497 to 2.714	No	ns	0.9999
M3 vs. M4	0.2625	-4.792 to 5.317	No	ns	>0.9999

## Sheet: Nlug-desatA1-b
Tamhane's T2 multiple comparisons test	Mean Diff.	95.00% CI of diff.	Significant?	Summary	Adjusted P Value
egg vs. 1st	-0.3235	-0.7101 to 0.06307	No	ns	0.0707
egg vs. 2nd	-0.3167	-1.846 to 1.212	No	ns	0.6932
egg vs. 3rd	-0.6495	-6.739 to 5.440	No	ns	0.9865
egg vs. 4th	-0.5304	-1.769 to 0.7081	No	ns	0.2436
egg vs. 5th	-0.3099	-2.435 to 1.816	No	ns	0.9049
egg vs. F1	-0.2651	-6.117 to 5.587	No	ns	>0.9999
egg vs. F2	-0.5609	-4.016 to 2.894	No	ns	0.8515
egg vs. F3	-0.6346	-3.709 to 2.440	No	ns	0.6955
egg vs. F4	-0.7282	-5.908 to 4.452	No	ns	0.92
egg vs. M1	-0.7202	-8.256 to 6.815	No	ns	0.995
egg vs. M2	-1.046	-10.70 to 8.603	No	ns	0.9846
egg vs. M3	-2.507	-13.75 to 8.739	No	ns	0.6398
egg vs. M4	-4.317	-50.76 to 42.13	No	ns	0.9962
1st vs. 2nd	0.0068	-1.106 to 1.120	No	ns	>0.9999
1st vs. 3rd	-0.326	-6.277 to 5.625	No	ns	>0.9999
1st vs. 4th	-0.2068	-0.9969 to 0.5832	No	ns	0.7044
1st vs. 5th	0.0136	-1.768 to 1.795	No	ns	>0.9999
1st vs. F1	0.05847	-5.650 to 5.767	No	ns	>0.9999
1st vs. F2	-0.2374	-3.458 to 2.983	No	ns	>0.9999
1st vs. F3	-0.3111	-3.127 to 2.505	No	ns	0.9896
1st vs. F4	-0.4046	-5.423 to 4.614	No	ns	0.9995
1st vs. M1	-0.3967	-7.819 to 7.026	No	ns	>0.9999
1st vs. M2	-0.7225	-10.28 to 8.838	No	ns	0.9998
1st vs. M3	-2.184	-13.35 to 8.986	No	ns	0.7364
1st vs. M4	-3.994	-50.42 to 42.43	No	ns	0.9984
2nd vs. 3rd	-0.3328	-4.798 to 4.132	No	ns	>0.9999
2nd vs. 4th	-0.2136	-0.7079 to 0.2807	No	ns	0.6457
2nd vs. 5th	0.0068	-0.7029 to 0.7165	No	ns	>0.9999
2nd vs. F1	0.05167	-4.146 to 4.250	No	ns	>0.9999
2nd vs. F2	-0.2442	-1.909 to 1.421	No	ns	0.9995
2nd vs. F3	-0.3179	-1.653 to 1.017	No	ns	0.9442
2nd vs. F4	-0.4114	-3.860 to 3.037	No	ns	0.9985
2nd vs. M1	-0.4035	-6.494 to 5.687	No	ns	>0.9999
2nd vs. M2	-0.7293	-9.163 to 7.704	No	ns	0.9996
2nd vs. M3	-2.191	-12.36 to 7.978	No	ns	0.7041
2nd vs. M4	-4.001	-50.16 to 42.16	No	ns	0.9984
3rd vs. 4th	0.1192	-4.798 to 5.036	No	ns	>0.9999
3rd vs. 5th	0.3396	-3.252 to 3.932	No	ns	>0.9999
3rd vs. F1	0.3845	-1.624 to 2.393	No	ns	>0.9999
3rd vs. F2	0.08863	-2.276 to 2.453	No	ns	>0.9999
3rd vs. F3	0.0149	-2.595 to 2.625	No	ns	>0.9999
3rd vs. F4	-0.07863	-2.041 to 1.883	No	ns	>0.9999
3rd vs. M1	-0.07067	-2.506 to 2.364	No	ns	>0.9999
3rd vs. M2	-0.3965	-3.859 to 3.066	No	ns	>0.9999
3rd vs. M3	-1.858	-6.396 to 2.680	No	ns	0.5244
3rd vs. M4	-3.668	-45.95 to 38.62	No	ns	0.9993
4th vs. 5th	0.2204	-0.5876 to 1.029	No	ns	0.9304
4th vs. F1	0.2653	-4.386 to 4.916	No	ns	>0.9999
4th vs. F2	-0.03053	-2.025 to 1.964	No	ns	>0.9999
4th vs. F3	-0.1043	-1.714 to 1.506	No	ns	>0.9999
4th vs. F4	-0.1978	-4.092 to 3.697	No	ns	>0.9999
4th vs. M1	-0.1898	-6.713 to 6.333	No	ns	>0.9999
4th vs. M2	-0.5156	-9.333 to 8.302	No	ns	>0.9999
4th vs. M3	-1.977	-12.49 to 8.540	No	ns	0.7865
4th vs. M4	-3.787	-50.04 to 42.47	No	ns	0.9992
5th vs. F1	0.04487	-3.299 to 3.389	No	ns	>0.9999
5th vs. F2	-0.251	-1.513 to 1.011	No	ns	0.9989
5th vs. F3	-0.3247	-1.370 to 0.7209	No	ns	0.9131
5th vs. F4	-0.4182	-3.088 to 2.252	No	ns	0.9966
5th vs. M1	-0.4103	-5.576 to 4.756	No	ns	>0.9999
5th vs. M2	-0.7361	-8.276 to 6.804	No	ns	0.9994
5th vs. M3	-2.197	-11.53 to 7.132	No	ns	0.6721
5th vs. M4	-4.007	-49.91 to 41.89	No	ns	0.9983
F1 vs. F2	-0.2958	-2.499 to 1.907	No	ns	>0.9999
F1 vs. F3	-0.3696	-2.793 to 2.053	No	ns	>0.9999
F1 vs. F4	-0.4631	-2.354 to 1.428	No	ns	0.9984
F1 vs. M1	-0.4551	-2.908 to 1.998	No	ns	>0.9999
F1 vs. M2	-0.7809	-4.341 to 2.779	No	ns	0.9942
F1 vs. M3	-2.242	-6.937 to 2.452	No	ns	0.3639
F1 vs. M4	-4.052	-46.63 to 38.53	No	ns	0.9977
F2 vs. F3	-0.07373	-1.191 to 1.043	No	ns	>0.9999
F2 vs. F4	-0.1673	-1.963 to 1.629	No	ns	>0.9999
F2 vs. M1	-0.1593	-3.679 to 3.361	No	ns	>0.9999
F2 vs. M2	-0.4851	-6.063 to 5.093	No	ns	>0.9999
F2 vs. M3	-1.946	-9.237 to 5.344	No	ns	0.6799
F2 vs. M4	-3.756	-48.78 to 41.27	No	ns	0.9992
F3 vs. F4	-0.09353	-2.035 to 1.848	No	ns	>0.9999
F3 vs. M1	-0.08557	-3.989 to 3.818	No	ns	>0.9999
F3 vs. M2	-0.4114	-6.507 to 5.685	No	ns	>0.9999
F3 vs. M3	-1.873	-9.732 to 5.987	No	ns	0.7377
F3 vs. M4	-3.683	-49.00 to 41.63	No	ns	0.9994
F4 vs. M1	0.007967	-2.562 to 2.578	No	ns	>0.9999
F4 vs. M2	-0.3178	-4.240 to 3.604	No	ns	>0.9999
F4 vs. M3	-1.779	-7.011 to 3.452	No	ns	0.6304
F4 vs. M4	-3.589	-46.95 to 39.77	No	ns	0.9995
M1 vs. M2	-0.3258	-3.463 to 2.811	No	ns	>0.9999
M1 vs. M3	-1.787	-5.676 to 2.102	No	ns	0.499
M1 vs. M4	-3.597	-43.95 to 36.75	No	ns	0.9994
M2 vs. M3	-1.461	-5.085 to 2.163	No	ns	0.7453
M2 vs. M4	-3.271	-40.47 to 33.93	No	ns	0.9998
M3 vs. M4	-1.81	-36.52 to 32.90	No	ns	>0.9999

## Sheet: Nlug-desatA1-c
Tamhane's T2 multiple comparisons test	Mean Diff.	95.00% CI of diff.	Significant?	Summary	Adjusted P Value
egg vs. 1st	-0.1833	-0.6527 to 0.2861	No	ns	0.3338
egg vs. 2nd	-0.1933	-0.5440 to 0.1573	No	ns	0.1824
egg vs. 3rd	-0.42	-2.822 to 1.982	No	ns	0.8146
egg vs. 4th	-0.4067	-1.428 to 0.6147	No	ns	0.2894
egg vs. 5th	-0.2033	-0.9425 to 0.5358	No	ns	0.537
egg vs. F1	-0.09667	-0.1898 to -0.003566	Yes	*	0.0445
egg vs. F2	-0.2733	-0.7427 to 0.1961	No	ns	0.1555
egg vs. F3	-0.44	-2.997 to 2.117	No	ns	0.8235
egg vs. F4	-1.4	-35.45 to 32.65	No	ns	>0.9999
egg vs. M1	-0.2167	-1.346 to 0.9128	No	ns	0.7754
egg vs. M2	-0.3433	-2.253 to 1.566	No	ns	0.8007
egg vs. M3	-0.7267	-1.595 to 0.1421	No	ns	0.0717
egg vs. M4	-1.107	-23.16 to 20.95	No	ns	>0.9999
1st vs. 2nd	-0.01	-0.2073 to 0.1873	No	ns	>0.9999
1st vs. 3rd	-0.2367	-2.036 to 1.562	No	ns	0.9888
1st vs. 4th	-0.2233	-0.6676 to 0.2209	No	ns	0.3386
1st vs. 5th	-0.02	-0.3055 to 0.2655	No	ns	>0.9999
1st vs. F1	0.08667	-0.2377 to 0.4110	No	ns	0.7792
1st vs. F2	-0.09	-0.2953 to 0.1153	No	ns	0.6628
1st vs. F3	-0.2567	-2.227 to 1.714	No	ns	0.9873
1st vs. F4	-1.217	-35.20 to 32.77	No	ns	>0.9999
1st vs. M1	-0.03333	-0.5558 to 0.4891	No	ns	>0.9999
1st vs. M2	-0.16	-1.422 to 1.102	No	ns	0.9977
1st vs. M3	-0.5433	-0.8930 to -0.1936	Yes	*	0.0117
1st vs. M4	-0.9233	-22.89 to 21.04	No	ns	>0.9999
2nd vs. 3rd	-0.2267	-2.190 to 1.737	No	ns	0.994
2nd vs. 4th	-0.2133	-0.7381 to 0.3114	No	ns	0.4545
2nd vs. 5th	-0.01	-0.3304 to 0.3104	No	ns	>0.9999
2nd vs. F1	0.09667	-0.1301 to 0.3234	No	ns	0.4335
2nd vs. F2	-0.08	-0.2773 to 0.1173	No	ns	0.729
2nd vs. F3	-0.2467	-2.381 to 1.887	No	ns	0.9927
2nd vs. F4	-1.207	-35.21 to 32.80	No	ns	>0.9999
2nd vs. M1	-0.02333	-0.6421 to 0.5954	No	ns	>0.9999
2nd vs. M2	-0.15	-1.571 to 1.271	No	ns	0.9993
2nd vs. M3	-0.5333	-0.9393 to -0.1274	Yes	*	0.0224
2nd vs. M4	-0.9133	-22.91 to 21.08	No	ns	>0.9999
3rd vs. 4th	0.01333	-1.137 to 1.164	No	ns	>0.9999
3rd vs. 5th	0.2167	-1.228 to 1.661	No	ns	0.9925
3rd vs. F1	0.3233	-1.993 to 2.640	No	ns	0.9362
3rd vs. F2	0.1467	-1.652 to 1.946	No	ns	>0.9999
3rd vs. F3	-0.02	-0.8713 to 0.8313	No	ns	>0.9999
3rd vs. F4	-0.98	-34.06 to 32.10	No	ns	>0.9999
3rd vs. M1	0.2033	-0.8609 to 1.268	No	ns	0.9934
3rd vs. M2	0.07667	-0.7149 to 0.8682	No	ns	>0.9999
3rd vs. M3	-0.3067	-1.604 to 0.9906	No	ns	0.8703
3rd vs. M4	-0.6867	-21.30 to 19.92	No	ns	>0.9999
4th vs. 5th	0.2033	-0.1605 to 0.5672	No	ns	0.3372
4th vs. F1	0.31	-0.5642 to 1.184	No	ns	0.3886
4th vs. F2	0.1333	-0.3109 to 0.5776	No	ns	0.8413
4th vs. F3	-0.03333	-1.323 to 1.256	No	ns	>0.9999
4th vs. F4	-0.9933	-34.84 to 32.85	No	ns	>0.9999
4th vs. M1	0.19	-0.2052 to 0.5852	No	ns	0.5395
4th vs. M2	0.06333	-0.7001 to 0.8268	No	ns	>0.9999
4th vs. M3	-0.32	-0.6794 to 0.03937	No	ns	0.0766
4th vs. M4	-0.7	-22.44 to 21.04	No	ns	>0.9999
5th vs. F1	0.1067	-0.4753 to 0.6886	No	ns	0.9162
5th vs. F2	-0.07	-0.3555 to 0.2155	No	ns	0.9938
5th vs. F3	-0.2367	-1.843 to 1.370	No	ns	0.9909
5th vs. F4	-1.197	-35.13 to 32.73	No	ns	>0.9999
5th vs. M1	-0.01333	-0.4235 to 0.3968	No	ns	>0.9999
5th vs. M2	-0.14	-1.103 to 0.8232	No	ns	0.9994
5th vs. M3	-0.5233	-0.8372 to -0.2095	Yes	**	0.0071
5th vs. M4	-0.9033	-22.78 to 20.97	No	ns	>0.9999
F1 vs. F2	-0.1767	-0.5010 to 0.1477	No	ns	0.2196
F1 vs. F3	-0.3433	-2.819 to 2.133	No	ns	0.937
F1 vs. F4	-1.303	-35.34 to 32.74	No	ns	>0.9999
F1 vs. M1	-0.12	-1.108 to 0.8681	No	ns	0.9891
F1 vs. M2	-0.2467	-2.054 to 1.560	No	ns	0.9497
F1 vs. M3	-0.63	-1.345 to 0.08481	No	ns	0.0658
F1 vs. M4	-1.01	-23.05 to 21.03	No	ns	>0.9999
F2 vs. F3	-0.1667	-2.137 to 1.804	No	ns	>0.9999
F2 vs. F4	-1.127	-35.11 to 32.86	No	ns	>0.9999
F2 vs. M1	0.05667	-0.4658 to 0.5791	No	ns	>0.9999
F2 vs. M2	-0.07	-1.332 to 1.192	No	ns	>0.9999
F2 vs. M3	-0.4533	-0.8030 to -0.1036	Yes	*	0.0214
F2 vs. M4	-0.8333	-22.80 to 21.13	No	ns	>0.9999
F3 vs. F4	-0.96	-33.92 to 32.00	No	ns	>0.9999
F3 vs. M1	0.2233	-0.9697 to 1.416	No	ns	0.991
F3 vs. M2	0.09667	-0.7557 to 0.9491	No	ns	>0.9999
F3 vs. M3	-0.2867	-1.737 to 1.163	No	ns	0.9436
F3 vs. M4	-0.6667	-21.10 to 19.77	No	ns	>0.9999
F4 vs. M1	1.183	-32.62 to 34.99	No	ns	>0.9999
F4 vs. M2	1.057	-32.36 to 34.47	No	ns	>0.9999
F4 vs. M3	0.6733	-33.22 to 34.57	No	ns	>0.9999
F4 vs. M4	0.2933	-11.72 to 12.31	No	ns	>0.9999
M1 vs. M2	-0.1267	-0.8416 to 0.5882	No	ns	0.9999
M1 vs. M3	-0.51	-0.9034 to -0.1166	Yes	*	0.0193
M1 vs. M4	-0.89	-22.57 to 20.79	No	ns	>0.9999
M2 vs. M3	-0.3833	-1.241 to 0.4740	No	ns	0.4028
M2 vs. M4	-0.7633	-21.87 to 20.34	No	ns	>0.9999
M3 vs. M4	-0.38	-22.20 to 21.44	No	ns	>0.9999

## Sheet: Nlug-desatA2
Tamhane's T2 multiple comparisons test	Mean Diff.	95.00% CI of diff.	Significant?	Summary	Adjusted P Value
egg vs. 1st	0.366	-0.1294 to 0.8614	No	ns	0.1
egg vs. 2nd	0.363	-0.3540 to 1.080	No	ns	0.1872
egg vs. 3rd	0.3638	-0.3366 to 1.064	No	ns	0.1804
egg vs. 4th	0.3664	-0.3497 to 1.083	No	ns	0.1836
egg vs. 5th	0.3009	0.05162 to 0.5501	Yes	*	0.0249
egg vs. F1	0.3691	-0.3972 to 1.135	No	ns	0.1988
egg vs. F2	0.1051	-0.7883 to 0.9985	No	ns	>0.9999
egg vs. F3	0.0141	-1.247 to 1.275	No	ns	>0.9999
egg vs. F4	0.05753	-0.1916 to 0.3066	No	ns	0.9992
egg vs. M1	-0.2059	-6.068 to 5.656	No	ns	>0.9999
egg vs. M2	-0.4125	-3.246 to 2.421	No	ns	0.9616
egg vs. M3	-0.5514	-0.8061 to -0.2968	Yes	**	0.0025
egg vs. M4	-0.6353	-5.506 to 4.235	No	ns	0.9664
1st vs. 2nd	-0.003033	-0.1376 to 0.1315	No	ns	>0.9999
1st vs. 3rd	-0.0022	-0.1214 to 0.1170	No	ns	>0.9999
1st vs. 4th	0.0004333	-0.1332 to 0.1341	No	ns	>0.9999
1st vs. 5th	-0.06513	-0.4175 to 0.2872	No	ns	0.9673
1st vs. F1	0.0031	-0.2185 to 0.2247	No	ns	>0.9999
1st vs. F2	-0.2609	-1.895 to 1.373	No	ns	0.8921
1st vs. F3	-0.3519	-2.380 to 1.676	No	ns	0.8373
1st vs. F4	-0.3085	-0.6682 to 0.05127	No	ns	0.073
1st vs. M1	-0.5719	-6.877 to 5.733	No	ns	0.9973
1st vs. M2	-0.7785	-4.279 to 2.722	No	ns	0.6511
1st vs. M3	-0.9174	-1.378 to -0.4571	Yes	**	0.0096
1st vs. M4	-1.001	-6.376 to 4.373	No	ns	0.7709
2nd vs. 3rd	0.0008333	-0.03270 to 0.03436	No	ns	>0.9999
2nd vs. 4th	0.003467	-0.02699 to 0.03392	No	ns	>0.9999
2nd vs. 5th	-0.0621	-0.6341 to 0.5099	No	ns	0.9923
2nd vs. F1	0.006133	-0.04898 to 0.06124	No	ns	0.9998
2nd vs. F2	-0.2579	-2.035 to 1.519	No	ns	0.9107
2nd vs. F3	-0.3489	-2.499 to 1.801	No	ns	0.8551
2nd vs. F4	-0.3054	-0.8853 to 0.2745	No	ns	0.1763
2nd vs. M1	-0.5689	-6.919 to 5.781	No	ns	0.9975
2nd vs. M2	-0.7755	-4.353 to 2.802	No	ns	0.6616
2nd vs. M3	-0.9144	-1.597 to -0.2318	Yes	*	0.0277
2nd vs. M4	-0.9982	-6.425 to 4.428	No	ns	0.7756
3rd vs. 4th	0.002633	-0.03092 to 0.03619	No	ns	>0.9999
3rd vs. 5th	-0.06293	-0.6163 to 0.4905	No	ns	0.9906
3rd vs. F1	0.0053	-0.06468 to 0.07528	No	ns	>0.9999
3rd vs. F2	-0.2587	-2.027 to 1.510	No	ns	0.9087
3rd vs. F3	-0.3497	-2.493 to 1.794	No	ns	0.8532
3rd vs. F4	-0.3063	-0.8676 to 0.2551	No	ns	0.1673
3rd vs. M1	-0.5697	-6.917 to 5.778	No	ns	0.9975
3rd vs. M2	-0.7763	-4.350 to 2.797	No	ns	0.6604
3rd vs. M3	-0.9152	-1.581 to -0.2497	Yes	*	0.0261
3rd vs. M4	-0.9991	-6.423 to 4.424	No	ns	0.7749
4th vs. 5th	-0.06557	-0.6366 to 0.5055	No	ns	0.9874
4th vs. F1	0.002667	-0.05323 to 0.05857	No	ns	>0.9999
4th vs. F2	-0.2614	-2.038 to 1.515	No	ns	0.9049
4th vs. F3	-0.3523	-2.502 to 1.798	No	ns	0.8496
4th vs. F4	-0.3089	-0.8878 to 0.2700	No	ns	0.1722
4th vs. M1	-0.5724	-6.922 to 5.777	No	ns	0.9973
4th vs. M2	-0.779	-4.356 to 2.798	No	ns	0.6583
4th vs. M3	-0.9179	-1.600 to -0.2362	Yes	*	0.0274
4th vs. M4	-1.002	-6.428 to 4.424	No	ns	0.7733
5th vs. F1	0.06823	-0.5615 to 0.6980	No	ns	0.9857
5th vs. F2	-0.1958	-1.247 to 0.8556	No	ns	0.9532
5th vs. F3	-0.2868	-1.738 to 1.164	No	ns	0.8848
5th vs. F4	-0.2433	-0.4586 to -0.02802	Yes	*	0.0314
5th vs. M1	-0.5068	-6.519 to 5.505	No	ns	0.9993
5th vs. M2	-0.7134	-3.753 to 2.326	No	ns	0.6665
5th vs. M3	-0.8523	-1.091 to -0.6136	Yes	***	0.0004
5th vs. M4	-0.9361	-5.974 to 4.102	No	ns	0.7975
F1 vs. F2	-0.264	-2.063 to 1.535	No	ns	0.9024
F1 vs. F3	-0.355	-2.524 to 1.814	No	ns	0.8473
F1 vs. F4	-0.3116	-0.9487 to 0.3255	No	ns	0.1938
F1 vs. M1	-0.575	-6.931 to 5.781	No	ns	0.9972
F1 vs. M2	-0.7816	-4.371 to 2.807	No	ns	0.6569
F1 vs. M3	-0.9205	-1.654 to -0.1868	Yes	*	0.032
F1 vs. M4	-1.004	-6.438 to 4.430	No	ns	0.772
F2 vs. F3	-0.09097	-0.7909 to 0.6090	No	ns	>0.9999
F2 vs. F4	-0.04753	-1.090 to 0.9945	No	ns	>0.9999
F2 vs. M1	-0.311	-4.656 to 4.034	No	ns	>0.9999
F2 vs. M2	-0.5176	-2.065 to 1.029	No	ns	0.6921
F2 vs. M3	-0.6565	-1.584 to 0.2712	No	ns	0.1199
F2 vs. M4	-0.7403	-4.075 to 2.595	No	ns	0.848
F3 vs. F4	0.04343	-1.397 to 1.484	No	ns	>0.9999
F3 vs. M1	-0.22	-4.034 to 3.594	No	ns	>0.9999
F3 vs. M2	-0.4266	-1.754 to 0.9008	No	ns	0.8316
F3 vs. M3	-0.5655	-1.870 to 0.7387	No	ns	0.3258
F3 vs. M4	-0.6494	-3.517 to 2.218	No	ns	0.8982
F4 vs. M1	-0.2635	-6.268 to 5.741	No	ns	>0.9999
F4 vs. M2	-0.4701	-3.499 to 2.559	No	ns	0.9256
F4 vs. M3	-0.609	-0.8478 to -0.3701	Yes	**	0.0014
F4 vs. M4	-0.6928	-5.723 to 4.337	No	ns	0.9456
M1 vs. M2	-0.2066	-2.684 to 2.271	No	ns	>0.9999
M1 vs. M3	-0.3455	-6.245 to 5.554	No	ns	>0.9999
M1 vs. M4	-0.4293	-2.478 to 1.619	No	ns	>0.9999
M2 vs. M3	-0.1389	-3.023 to 2.745	No	ns	>0.9999
M2 vs. M4	-0.2227	-2.118 to 1.672	No	ns	>0.9999
M3 vs. M4	-0.08383	-4.996 to 4.829	No	ns	>0.9999

## Sheet: Nlug-desatB
Tamhane's T2 multiple comparisons test	Mean Diff.	95.00% CI of diff.	Significant?	Summary	Adjusted P Value
egg vs. 1st	0.1033	-0.4122 to 0.6189	No	ns	0.9619
egg vs. 2nd	-0.003333	-0.3978 to 0.3912	No	ns	>0.9999
egg vs. 3rd	-0.23	-2.489 to 2.029	No	ns	0.9999
egg vs. 4th	-0.06667	-1.796 to 1.662	No	ns	>0.9999
egg vs. 5th	-0.3833	-1.211 to 0.4443	No	ns	0.3865
egg vs. F1	0.07	-0.5037 to 0.6437	No	ns	0.9997
egg vs. F2	-0.25	-7.315 to 6.815	No	ns	>0.9999
egg vs. F3	-0.78	-3.389 to 1.829	No	ns	0.5515
egg vs. F4	-0.82	-1.707 to 0.06705	No	ns	0.0624
egg vs. M1	-0.01	-0.4476 to 0.4276	No	ns	>0.9999
egg vs. M2	-0.03333	-0.3618 to 0.2951	No	ns	>0.9999
egg vs. M3	-0.2133	-0.6524 to 0.2257	No	ns	0.4811
egg vs. M4	-0.1033	-1.015 to 0.8084	No	ns	0.9883
1st vs. 2nd	-0.1067	-0.8366 to 0.6232	No	ns	0.9938
1st vs. 3rd	-0.3333	-3.466 to 2.799	No	ns	0.9924
1st vs. 4th	-0.17	-2.776 to 2.436	No	ns	>0.9999
1st vs. 5th	-0.4867	-2.041 to 1.067	No	ns	0.4722
1st vs. F1	-0.03333	-0.1693 to 0.1026	No	ns	0.9983
1st vs. F2	-0.3533	-7.980 to 7.273	No	ns	>0.9999
1st vs. F3	-0.8833	-4.351 to 2.585	No	ns	0.5679
1st vs. F4	-0.9233	-2.560 to 0.7135	No	ns	0.1624
1st vs. M1	-0.1133	-0.2764 to 0.04977	No	ns	0.1799
1st vs. M2	-0.1367	-0.5674 to 0.2941	No	ns	0.6944
1st vs. M3	-0.3167	-1.171 to 0.5372	No	ns	0.4174
1st vs. M4	-0.2067	-0.4640 to 0.05069	No	ns	0.0837
2nd vs. 3rd	-0.2267	-2.191 to 1.738	No	ns	0.9999
2nd vs. 4th	-0.06333	-1.539 to 1.412	No	ns	>0.9999
2nd vs. 5th	-0.38	-1.092 to 0.3316	No	ns	0.3252
2nd vs. F1	0.07333	-0.7265 to 0.8732	No	ns	>0.9999
2nd vs. F2	-0.2467	-7.032 to 6.538	No	ns	>0.9999
2nd vs. F3	-0.7767	-3.075 to 1.521	No	ns	0.5016
2nd vs. F4	-0.8167	-1.575 to -0.05861	Yes	*	0.0395
2nd vs. M1	-0.006667	-0.6331 to 0.6198	No	ns	>0.9999
2nd vs. M2	-0.03	-0.4319 to 0.3719	No	ns	>0.9999
2nd vs. M3	-0.21	-0.6450 to 0.2250	No	ns	0.5341
2nd vs. M4	-0.1	-1.238 to 1.038	No	ns	0.999
3rd vs. 4th	0.1633	-0.9342 to 1.261	No	ns	>0.9999
3rd vs. 5th	-0.1533	-1.459 to 1.152	No	ns	>0.9999
3rd vs. F1	0.3	-2.890 to 3.490	No	ns	0.9976
3rd vs. F2	-0.02	-3.783 to 3.743	No	ns	>0.9999
3rd vs. F3	-0.55	-1.759 to 0.6595	No	ns	0.6099
3rd vs. F4	-0.59	-1.859 to 0.6791	No	ns	0.4399
3rd vs. M1	0.22	-2.804 to 3.244	No	ns	>0.9999
3rd vs. M2	0.1967	-2.201 to 2.594	No	ns	>0.9999
3rd vs. M3	0.01667	-1.806 to 1.839	No	ns	>0.9999
3rd vs. M4	0.1267	-3.247 to 3.501	No	ns	>0.9999
4th vs. 5th	-0.3167	-1.323 to 0.6892	No	ns	0.8949
4th vs. F1	0.1367	-2.533 to 2.807	No	ns	>0.9999
4th vs. F2	-0.1833	-4.488 to 4.122	No	ns	>0.9999
4th vs. F3	-0.7133	-1.922 to 0.4956	No	ns	0.2922
4th vs. F4	-0.7533	-1.740 to 0.2334	No	ns	0.123
4th vs. M1	0.05667	-2.431 to 2.544	No	ns	>0.9999
4th vs. M2	0.03333	-1.823 to 1.890	No	ns	>0.9999
4th vs. M3	-0.1467	-1.508 to 1.215	No	ns	>0.9999
4th vs. M4	-0.03667	-2.916 to 2.843	No	ns	>0.9999
5th vs. F1	0.4533	-1.177 to 2.084	No	ns	0.5442
5th vs. F2	0.1333	-5.525 to 5.792	No	ns	>0.9999
5th vs. F3	-0.3967	-1.931 to 1.138	No	ns	0.9244
5th vs. F4	-0.4367	-1.110 to 0.2365	No	ns	0.2333
5th vs. M1	0.3733	-1.048 to 1.795	No	ns	0.644
5th vs. M2	0.35	-0.5505 to 1.250	No	ns	0.5084
5th vs. M3	0.17	-0.5033 to 0.8433	No	ns	0.9868
5th vs. M4	0.28	-1.630 to 2.190	No	ns	0.9104
F1 vs. F2	-0.32	-7.974 to 7.334	No	ns	>0.9999
F1 vs. F3	-0.85	-4.371 to 2.671	No	ns	0.602
F1 vs. F4	-0.89	-2.602 to 0.8223	No	ns	0.1865
F1 vs. M1	-0.08	-0.2476 to 0.08763	No	ns	0.4917
F1 vs. M2	-0.1033	-0.5848 to 0.3782	No	ns	0.9288
F1 vs. M3	-0.2833	-1.211 to 0.6443	No	ns	0.5389
F1 vs. M4	-0.1733	-0.3787 to 0.03205	No	ns	0.076
F2 vs. F3	-0.53	-4.007 to 2.947	No	ns	0.9997
F2 vs. F4	-0.57	-6.114 to 4.974	No	ns	0.9996
F2 vs. M1	0.24	-7.331 to 7.811	No	ns	>0.9999
F2 vs. M2	0.2167	-6.960 to 7.393	No	ns	>0.9999
F2 vs. M3	0.03667	-6.584 to 6.657	No	ns	>0.9999
F2 vs. M4	0.1467	-7.593 to 7.886	No	ns	>0.9999
F3 vs. F4	-0.04	-1.527 to 1.447	No	ns	>0.9999
F3 vs. M1	0.77	-2.595 to 4.135	No	ns	0.6593
F3 vs. M2	0.7467	-2.004 to 3.498	No	ns	0.6081
F3 vs. M3	0.5667	-1.576 to 2.710	No	ns	0.7458
F3 vs. M4	0.6767	-3.015 to 4.368	No	ns	0.7805
F4 vs. M1	0.81	-0.6944 to 2.314	No	ns	0.1854
F4 vs. M2	0.7867	-0.1791 to 1.752	No	ns	0.0864
F4 vs. M3	0.6067	-0.1067 to 1.320	No	ns	0.0849
F4 vs. M4	0.7167	-1.269 to 2.702	No	ns	0.3294
M1 vs. M2	-0.02333	-0.3900 to 0.3433	No	ns	>0.9999
M1 vs. M3	-0.2033	-0.9439 to 0.5372	No	ns	0.7343
M1 vs. M4	-0.09333	-0.4440 to 0.2573	No	ns	0.652
M2 vs. M3	-0.18	-0.6366 to 0.2766	No	ns	0.688
M2 vs. M4	-0.07	-0.8821 to 0.7421	No	ns	0.9996
M3 vs. M4	0.11	-1.150 to 1.370	No	ns	0.999

## Sheet: Nlug-desatC
Tamhane's T2 multiple comparisons test	Mean Diff.	95.00% CI of diff.	Significant?	Summary	Adjusted P Value
egg vs. 1st	-0.03667	-0.9381 to 0.8647	No	ns	>0.9999
egg vs. 2nd	-0.1067	-1.521 to 1.308	No	ns	>0.9999
egg vs. 3rd	-0.4	-6.331 to 5.531	No	ns	>0.9999
egg vs. 4th	-0.3333	-3.982 to 3.315	No	ns	0.9983
egg vs. 5th	-1.023	-10.13 to 8.082	No	ns	0.9809
egg vs. F1	-0.003333	-0.2607 to 0.2540	No	ns	>0.9999
egg vs. F2	-0.01667	-0.2740 to 0.2407	No	ns	>0.9999
egg vs. F3	-0.01	-0.1713 to 0.1513	No	ns	>0.9999
egg vs. F4	-0.04667	-0.3633 to 0.2700	No	ns	>0.9999
egg vs. M1	-0.1533	-1.318 to 1.011	No	ns	0.9903
egg vs. M2	-0.16	-1.212 to 0.8919	No	ns	0.9734
egg vs. M3	-0.66	-4.709 to 3.389	No	ns	0.8675
egg vs. M4	-0.4133	-7.243 to 6.416	No	ns	>0.9999
1st vs. 2nd	-0.07	-0.6749 to 0.5349	No	ns	>0.9999
1st vs. 3rd	-0.3633	-5.061 to 4.335	No	ns	>0.9999
1st vs. 4th	-0.2967	-2.562 to 1.968	No	ns	0.9988
1st vs. 5th	-0.9867	-9.147 to 7.174	No	ns	0.9819
1st vs. F1	0.03333	-1.272 to 1.339	No	ns	>0.9999
1st vs. F2	0.02	-1.286 to 1.326	No	ns	>0.9999
1st vs. F3	0.02667	-1.147 to 1.201	No	ns	>0.9999
1st vs. F4	-0.01	-0.5483 to 0.5283	No	ns	>0.9999
1st vs. M1	-0.1167	-0.6382 to 0.4049	No	ns	0.9997
1st vs. M2	-0.1233	-0.6162 to 0.3695	No	ns	0.9978
1st vs. M3	-0.6233	-3.294 to 2.047	No	ns	0.8047
1st vs. M4	-0.3767	-6.062 to 5.309	No	ns	>0.9999
2nd vs. 3rd	-0.2933	-4.288 to 3.701	No	ns	>0.9999
2nd vs. 4th	-0.2267	-1.995 to 1.542	No	ns	>0.9999
2nd vs. 5th	-0.9167	-8.409 to 6.576	No	ns	0.9883
2nd vs. F1	0.1033	-1.678 to 1.885	No	ns	>0.9999
2nd vs. F2	0.09	-1.692 to 1.872	No	ns	>0.9999
2nd vs. F3	0.09667	-1.577 to 1.770	No	ns	>0.9999
2nd vs. F4	0.06	-0.8610 to 0.9810	No	ns	>0.9999
2nd vs. M1	-0.04667	-0.6409 to 0.5476	No	ns	>0.9999
2nd vs. M2	-0.05333	-0.6469 to 0.5403	No	ns	>0.9999
2nd vs. M3	-0.5533	-2.664 to 1.557	No	ns	0.8309
2nd vs. M4	-0.3067	-5.279 to 4.666	No	ns	>0.9999
3rd vs. 4th	0.06667	-2.102 to 2.235	No	ns	>0.9999
3rd vs. 5th	-0.6233	-3.834 to 2.587	No	ns	0.9997
3rd vs. F1	0.3967	-5.677 to 6.471	No	ns	>0.9999
3rd vs. F2	0.3833	-5.691 to 6.457	No	ns	>0.9999
3rd vs. F3	0.39	-5.648 to 6.428	No	ns	>0.9999
3rd vs. F4	0.3533	-5.215 to 5.922	No	ns	>0.9999
3rd vs. M1	0.2467	-4.083 to 4.577	No	ns	>0.9999
3rd vs. M2	0.24	-4.246 to 4.726	No	ns	>0.9999
3rd vs. M3	-0.26	-2.317 to 1.797	No	ns	>0.9999
3rd vs. M4	-0.01333	-2.262 to 2.236	No	ns	>0.9999
4th vs. 5th	-0.69	-5.320 to 3.940	No	ns	0.9988
4th vs. F1	0.33	-3.534 to 4.194	No	ns	0.9987
4th vs. F2	0.3167	-3.547 to 4.180	No	ns	0.9992
4th vs. F3	0.3233	-3.484 to 4.131	No	ns	0.9989
4th vs. F4	0.2867	-2.873 to 3.446	No	ns	0.9997
4th vs. M1	0.18	-1.803 to 2.163	No	ns	>0.9999
4th vs. M2	0.1733	-1.923 to 2.270	No	ns	>0.9999
4th vs. M3	-0.3267	-1.714 to 1.061	No	ns	0.9993
4th vs. M4	-0.08	-2.823 to 2.663	No	ns	>0.9999
5th vs. F1	1.02	-8.182 to 10.22	No	ns	0.9817
5th vs. F2	1.007	-8.195 to 10.21	No	ns	0.9835
5th vs. F3	1.013	-8.164 to 10.19	No	ns	0.9825
5th vs. F4	0.9767	-7.874 to 9.827	No	ns	0.986
5th vs. M1	0.87	-6.956 to 8.696	No	ns	0.9935
5th vs. M2	0.8633	-7.108 to 8.835	No	ns	0.9943
5th vs. M3	0.3633	-3.896 to 4.623	No	ns	>0.9999
5th vs. M4	0.61	-2.410 to 3.630	No	ns	0.9999
F1 vs. F2	-0.01333	-0.06044 to 0.03377	No	ns	0.988
F1 vs. F3	-0.006667	-0.09977 to 0.08643	No	ns	>0.9999
F1 vs. F4	-0.04333	-0.7026 to 0.6160	No	ns	>0.9999
F1 vs. M1	-0.15	-1.702 to 1.402	No	ns	0.996
F1 vs. M2	-0.1567	-1.604 to 1.291	No	ns	0.9886
F1 vs. M3	-0.6567	-4.904 to 3.591	No	ns	0.8792
F1 vs. M4	-0.41	-7.366 to 6.546	No	ns	>0.9999
F2 vs. F3	0.006667	-0.08643 to 0.09977	No	ns	>0.9999
F2 vs. F4	-0.03	-0.6893 to 0.6293	No	ns	>0.9999
F2 vs. M1	-0.1367	-1.689 to 1.416	No	ns	0.9986
F2 vs. M2	-0.1433	-1.591 to 1.304	No	ns	0.9951
F2 vs. M3	-0.6433	-4.891 to 3.604	No	ns	0.8893
F2 vs. M4	-0.3967	-7.352 to 6.559	No	ns	>0.9999
F3 vs. F4	-0.03667	-0.5389 to 0.4655	No	ns	>0.9999
F3 vs. M1	-0.1433	-1.577 to 1.290	No	ns	0.997
F3 vs. M2	-0.15	-1.474 to 1.174	No	ns	0.9906
F3 vs. M3	-0.65	-4.846 to 3.546	No	ns	0.8821
F3 vs. M4	-0.4033	-7.327 to 6.520	No	ns	>0.9999
F4 vs. M1	-0.1067	-0.8286 to 0.6153	No	ns	0.9998
F4 vs. M2	-0.1133	-0.7532 to 0.5265	No	ns	0.9984
F4 vs. M3	-0.6133	-4.198 to 2.971	No	ns	0.8826
F4 vs. M4	-0.3667	-6.871 to 6.138	No	ns	>0.9999
M1 vs. M2	-0.006667	-0.5362 to 0.5228	No	ns	>0.9999
M1 vs. M3	-0.5067	-2.866 to 1.853	No	ns	0.9098
M1 vs. M4	-0.26	-5.579 to 5.059	No	ns	>0.9999
M2 vs. M3	-0.5	-2.986 to 1.986	No	ns	0.9239
M2 vs. M4	-0.2533	-5.729 to 5.222	No	ns	>0.9999
M3 vs. M4	0.2467	-2.306 to 2.799	No	ns	>0.9999

## Sheet: Nlug-desatD
Tamhane's T2 multiple comparisons test	Mean Diff.	95.00% CI of diff.	Significant?	Summary	Adjusted P Value
egg vs. 1st	0.4833	-4.521 to 5.488	No	ns	0.9976
egg vs. 2nd	0.5533	-4.949 to 6.056	No	ns	0.9921
egg vs. 3rd	0.55	-2.746 to 3.846	No	ns	0.9773
egg vs. 4th	0.5633	-4.879 to 6.006	No	ns	0.9904
egg vs. 5th	0.5267	-4.634 to 5.687	No	ns	0.9943
egg vs. F1	0.4333	-4.571 to 5.438	No	ns	0.9994
egg vs. F2	0.09333	-3.601 to 3.788	No	ns	>0.9999
egg vs. F3	0.1233	-3.274 to 3.521	No	ns	>0.9999
egg vs. F4	-0.3	-2.555 to 1.955	No	ns	>0.9999
egg vs. M1	0.4433	-4.320 to 5.206	No	ns	0.9991
egg vs. M2	0.3467	-3.710 to 4.403	No	ns	>0.9999
egg vs. M3	0.3333	-4.430 to 5.096	No	ns	>0.9999
egg vs. M4	0.3667	-2.503 to 3.236	No	ns	0.9998
1st vs. 2nd	0.07	-0.5462 to 0.6862	No	ns	0.9933
1st vs. 3rd	0.06667	-0.9535 to 1.087	No	ns	>0.9999
1st vs. 4th	0.08	-0.3308 to 0.4908	No	ns	0.9513
1st vs. 5th	0.04333	-0.1962 to 0.2829	No	ns	>0.9999
1st vs. F1	-0.05	-0.2993 to 0.1993	No	ns	>0.9999
1st vs. F2	-0.39	-1.146 to 0.3656	No	ns	0.274
1st vs. F3	-0.36	-1.307 to 0.5873	No	ns	0.4726
1st vs. F4	-0.7833	-7.316 to 5.749	No	ns	0.9765
1st vs. M1	-0.04	-0.3375 to 0.2575	No	ns	>0.9999
1st vs. M2	-0.1367	-0.6982 to 0.4248	No	ns	0.9563
1st vs. M3	-0.15	-0.4475 to 0.1475	No	ns	0.4573
1st vs. M4	-0.1167	-1.497 to 1.264	No	ns	>0.9999
2nd vs. 3rd	-0.003333	-1.845 to 1.838	No	ns	>0.9999
2nd vs. 4th	0.01	-0.1114 to 0.1314	No	ns	>0.9999
2nd vs. 5th	-0.02667	-0.4961 to 0.4427	No	ns	>0.9999
2nd vs. F1	-0.12	-0.7362 to 0.4962	No	ns	0.8101
2nd vs. F2	-0.46	-2.012 to 1.092	No	ns	0.4521
2nd vs. F3	-0.43	-2.195 to 1.335	No	ns	0.5872
2nd vs. F4	-0.8533	-7.795 to 6.088	No	ns	0.9626
2nd vs. M1	-0.11	-0.9221 to 0.7021	No	ns	0.9599
2nd vs. M2	-0.2067	-1.512 to 1.099	No	ns	0.8836
2nd vs. M3	-0.22	-1.032 to 0.5921	No	ns	0.5418
2nd vs. M4	-0.1867	-2.384 to 2.010	No	ns	0.9989
3rd vs. 4th	0.01333	-1.674 to 1.701	No	ns	>0.9999
3rd vs. 5th	-0.02333	-1.213 to 1.167	No	ns	>0.9999
3rd vs. F1	-0.1167	-1.137 to 0.9035	No	ns	>0.9999
3rd vs. F2	-0.4567	-1.068 to 0.1551	No	ns	0.1423
3rd vs. F3	-0.4267	-1.053 to 0.1996	No	ns	0.1984
3rd vs. F4	-0.85	-5.717 to 4.017	No	ns	0.9294
3rd vs. M1	-0.1067	-0.9505 to 0.7371	No	ns	>0.9999
3rd vs. M2	-0.2033	-0.8342 to 0.4275	No	ns	0.9049
3rd vs. M3	-0.2167	-1.060 to 0.6271	No	ns	0.8962
3rd vs. M4	-0.1833	-0.9068 to 0.5401	No	ns	0.9965
4th vs. 5th	-0.03667	-0.3223 to 0.2489	No	ns	>0.9999
4th vs. F1	-0.13	-0.5408 to 0.2808	No	ns	0.6074
4th vs. F2	-0.47	-1.850 to 0.9103	No	ns	0.3932
4th vs. F3	-0.44	-2.047 to 1.167	No	ns	0.5344
4th vs. F4	-0.8633	-7.757 to 6.030	No	ns	0.9592
4th vs. M1	-0.12	-0.7196 to 0.4796	No	ns	0.8872
4th vs. M2	-0.2167	-1.334 to 0.9005	No	ns	0.8232
4th vs. M3	-0.23	-0.8296 to 0.3696	No	ns	0.3866
4th vs. M4	-0.1967	-2.258 to 1.865	No	ns	0.9976
5th vs. F1	-0.09333	-0.3329 to 0.1462	No	ns	0.7734
5th vs. F2	-0.4333	-1.329 to 0.4619	No	ns	0.2764
5th vs. F3	-0.4033	-1.514 to 0.7069	No	ns	0.4489
5th vs. F4	-0.8267	-7.490 to 5.837	No	ns	0.9671
5th vs. M1	-0.08333	-0.4031 to 0.2364	No	ns	0.9777
5th vs. M2	-0.18	-0.8465 to 0.4865	No	ns	0.8202
5th vs. M3	-0.1933	-0.5131 to 0.1264	No	ns	0.2439
5th vs. M4	-0.16	-1.733 to 1.413	No	ns	0.9997
F1 vs. F2	-0.34	-1.096 to 0.4156	No	ns	0.3723
F1 vs. F3	-0.31	-1.257 to 0.6373	No	ns	0.6083
F1 vs. F4	-0.7333	-7.266 to 5.799	No	ns	0.9859
F1 vs. M1	0.01	-0.2875 to 0.3075	No	ns	>0.9999
F1 vs. M2	-0.08667	-0.6482 to 0.4748	No	ns	>0.9999
F1 vs. M3	-0.1	-0.3975 to 0.1975	No	ns	0.9034
F1 vs. M4	-0.06667	-1.447 to 1.314	No	ns	>0.9999
F2 vs. F3	0.03	-0.5596 to 0.6196	No	ns	>0.9999
F2 vs. F4	-0.3933	-5.696 to 4.909	No	ns	>0.9999
F2 vs. M1	0.35	-0.2774 to 0.9774	No	ns	0.2689
F2 vs. M2	0.2533	-0.2682 to 0.7749	No	ns	0.5148
F2 vs. M3	0.24	-0.3874 to 0.8674	No	ns	0.6214
F2 vs. M4	0.2733	-0.4758 to 1.022	No	ns	0.7946
F3 vs. F4	-0.4233	-5.405 to 4.558	No	ns	>0.9999
F3 vs. M1	0.32	-0.4628 to 1.103	No	ns	0.4929
F3 vs. M2	0.2233	-0.3746 to 0.8213	No	ns	0.7906
F3 vs. M3	0.21	-0.5728 to 0.9928	No	ns	0.8847
F3 vs. M4	0.2433	-0.4819 to 0.9686	No	ns	0.9062
F4 vs. M1	0.7433	-5.581 to 7.067	No	ns	0.9832
F4 vs. M2	0.6467	-5.023 to 6.316	No	ns	0.994
F4 vs. M3	0.6333	-5.691 to 6.957	No	ns	0.9962
F4 vs. M4	0.6667	-3.688 to 5.021	No	ns	0.9854
M1 vs. M2	-0.09667	-0.5764 to 0.3831	No	ns	0.9995
M1 vs. M3	-0.11	-0.4189 to 0.1989	No	ns	0.8864
M1 vs. M4	-0.07667	-1.236 to 1.082	No	ns	>0.9999
M2 vs. M3	-0.01333	-0.4931 to 0.4664	No	ns	>0.9999
M2 vs. M4	0.02	-0.7998 to 0.8398	No	ns	>0.9999
M3 vs. M4	0.03333	-1.126 to 1.192	No	ns	>0.9999

## Sheet: Nlug-desatE
Tamhane's T2 multiple comparisons test	Mean Diff.	95.00% CI of diff.	Significant?	Summary	Adjusted P Value
egg vs. 1st	-0.5789	-6.368 to 5.210	No	ns	0.9952
egg vs. 2nd	-0.4212	-2.542 to 1.700	No	ns	0.8357
egg vs. 3rd	-0.4177	-4.629 to 3.794	No	ns	0.997
egg vs. 4th	-0.4206	-0.6837 to -0.1575	Yes	**	0.0087
egg vs. 5th	-0.3639	-1.061 to 0.3332	No	ns	0.2644
egg vs. F1	0.01328	-0.2853 to 0.3118	No	ns	>0.9999
egg vs. F2	-0.3656	-0.8232 to 0.09201	No	ns	0.0982
egg vs. F3	-0.3897	-1.489 to 0.7095	No	ns	0.4852
egg vs. F4	-0.2237	-0.8024 to 0.3551	No	ns	0.5446
egg vs. M1	-0.2257	-4.357 to 3.905	No	ns	>0.9999
egg vs. M2	-0.3069	-1.468 to 0.8541	No	ns	0.7286
egg vs. M3	-0.9194	-4.954 to 3.115	No	ns	0.6692
egg vs. M4	-0.9079	-7.837 to 6.021	No	ns	0.9543
1st vs. 2nd	0.1577	-2.744 to 3.060	No	ns	>0.9999
1st vs. 3rd	0.1612	-1.860 to 2.183	No	ns	>0.9999
1st vs. 4th	0.1583	-5.459 to 5.776	No	ns	>0.9999
1st vs. 5th	0.215	-4.430 to 4.860	No	ns	>0.9999
1st vs. F1	0.5922	-4.910 to 6.094	No	ns	0.9933
1st vs. F2	0.2133	-4.893 to 5.320	No	ns	>0.9999
1st vs. F3	0.1892	-3.830 to 4.208	No	ns	>0.9999
1st vs. F4	0.3553	-4.506 to 5.216	No	ns	>0.9999
1st vs. M1	0.3532	-1.678 to 2.385	No	ns	>0.9999
1st vs. M2	0.272	-3.662 to 4.206	No	ns	>0.9999
1st vs. M3	-0.3405	-2.386 to 1.705	No	ns	>0.9999
1st vs. M4	-0.3289	-2.670 to 2.012	No	ns	>0.9999
2nd vs. 3rd	0.003487	-1.748 to 1.755	No	ns	>0.9999
2nd vs. 4th	0.0006002	-1.896 to 1.897	No	ns	>0.9999
2nd vs. 5th	0.05726	-1.109 to 1.223	No	ns	>0.9999
2nd vs. F1	0.4345	-1.333 to 2.202	No	ns	0.7627
2nd vs. F2	0.0556	-1.369 to 1.480	No	ns	>0.9999
2nd vs. F3	0.03146	-0.9411 to 1.004	No	ns	>0.9999
2nd vs. F4	0.1975	-1.074 to 1.469	No	ns	0.9995
2nd vs. M1	0.1955	-1.508 to 1.899	No	ns	>0.9999
2nd vs. M2	0.1143	-0.8425 to 1.071	No	ns	>0.9999
2nd vs. M3	-0.4982	-2.147 to 1.150	No	ns	0.8914
2nd vs. M4	-0.4867	-4.423 to 3.449	No	ns	0.9998
3rd vs. 4th	-0.002887	-4.011 to 4.005	No	ns	>0.9999
3rd vs. 5th	0.05377	-2.945 to 3.053	No	ns	>0.9999
3rd vs. F1	0.431	-3.445 to 4.307	No	ns	0.9949
3rd vs. F2	0.05211	-3.397 to 3.501	No	ns	>0.9999
3rd vs. F3	0.02797	-2.441 to 2.497	No	ns	>0.9999
3rd vs. F4	0.1941	-3.009 to 3.397	No	ns	>0.9999
3rd vs. M1	0.192	-1.374 to 1.758	No	ns	>0.9999
3rd vs. M2	0.1108	-2.294 to 2.515	No	ns	>0.9999
3rd vs. M3	-0.5017	-2.055 to 1.052	No	ns	0.9479
3rd vs. M4	-0.4902	-3.055 to 2.075	No	ns	0.9997
4th vs. 5th	0.05666	-0.5301 to 0.6435	No	ns	>0.9999
4th vs. F1	0.4339	0.1408 to 0.7269	Yes	*	0.0112
4th vs. F2	0.055	-0.3461 to 0.4561	No	ns	>0.9999
4th vs. F3	0.03086	-0.8993 to 0.9610	No	ns	>0.9999
4th vs. F4	0.1969	-0.2958 to 0.6897	No	ns	0.61
4th vs. M1	0.1949	-3.731 to 4.121	No	ns	>0.9999
4th vs. M2	0.1137	-0.8717 to 1.099	No	ns	>0.9999
4th vs. M3	-0.4988	-4.327 to 3.329	No	ns	0.9755
4th vs. M4	-0.4873	-7.265 to 6.290	No	ns	>0.9999
5th vs. F1	0.3772	-0.1645 to 0.9189	No	ns	0.1528
5th vs. F2	-0.001661	-0.4801 to 0.4768	No	ns	>0.9999
5th vs. F3	-0.0258	-0.6394 to 0.5878	No	ns	>0.9999
5th vs. F4	0.1403	-0.3390 to 0.6196	No	ns	0.9798
5th vs. M1	0.1382	-2.781 to 3.057	No	ns	>0.9999
5th vs. M2	0.05705	-0.5805 to 0.6946	No	ns	>0.9999
5th vs. M3	-0.5555	-3.379 to 2.268	No	ns	0.9123
5th vs. M4	-0.5439	-6.412 to 5.324	No	ns	0.9996
F1 vs. F2	-0.3789	-0.7642 to 0.006392	No	ns	0.0531
F1 vs. F3	-0.403	-1.251 to 0.4450	No	ns	0.3425
F1 vs. F4	-0.2369	-0.6982 to 0.2243	No	ns	0.3847
F1 vs. M1	-0.239	-4.033 to 3.555	No	ns	>0.9999
F1 vs. M2	-0.3202	-1.219 to 0.5785	No	ns	0.589
F1 vs. M3	-0.9327	-4.627 to 2.762	No	ns	0.6261
F1 vs. M4	-0.9211	-7.595 to 5.753	No	ns	0.9466
F2 vs. F3	-0.02414	-0.7063 to 0.6581	No	ns	>0.9999
F2 vs. F4	0.1419	-0.2905 to 0.5744	No	ns	0.9332
F2 vs. M1	0.1399	-3.226 to 3.506	No	ns	>0.9999
F2 vs. M2	0.05871	-0.6601 to 0.7775	No	ns	>0.9999
F2 vs. M3	-0.5538	-3.820 to 2.713	No	ns	0.9334
F2 vs. M4	-0.5423	-6.853 to 5.769	No	ns	0.9997
F3 vs. F4	0.1661	-0.4681 to 0.8003	No	ns	0.9845
F3 vs. M1	0.164	-2.233 to 2.561	No	ns	>0.9999
F3 vs. M2	0.08285	-0.5616 to 0.7273	No	ns	>0.9999
F3 vs. M3	-0.5297	-2.842 to 1.782	No	ns	0.9055
F3 vs. M4	-0.5181	-5.747 to 4.711	No	ns	0.9997
F4 vs. M1	-0.002074	-3.123 to 3.119	No	ns	>0.9999
F4 vs. M2	-0.08324	-0.7469 to 0.5804	No	ns	>0.9999
F4 vs. M3	-0.6958	-3.719 to 2.327	No	ns	0.7861
F4 vs. M4	-0.6842	-6.762 to 5.394	No	ns	0.9935
M1 vs. M2	-0.08116	-2.415 to 2.253	No	ns	>0.9999
M1 vs. M3	-0.6937	-2.233 to 0.8453	No	ns	0.627
M1 vs. M4	-0.6821	-3.274 to 1.909	No	ns	0.968
M2 vs. M3	-0.6125	-2.863 to 1.638	No	ns	0.7992
M2 vs. M4	-0.601	-5.739 to 4.537	No	ns	0.9978
M3 vs. M4	0.01157	-2.614 to 2.637	No	ns	>0.9999

## Sheet: Nlug-Ifc
Tamhane's T2 multiple comparisons test	Mean Diff.	95.00% CI of diff.	Significant?	Summary	Adjusted P Value
egg vs. 1st	-0.08	-1.219 to 1.059	No	ns	>0.9999
egg vs. 2nd	0.06667	-1.148 to 1.281	No	ns	>0.9999
egg vs. 3rd	0.2	-1.183 to 1.583	No	ns	>0.9999
egg vs. 4th	0.1433	-1.336 to 1.622	No	ns	>0.9999
egg vs. 5th	0.003333	-0.8916 to 0.8982	No	ns	>0.9999
egg vs. F1	0.08	-1.828 to 1.988	No	ns	>0.9999
egg vs. F2	-0.4067	-4.022 to 3.208	No	ns	>0.9999
egg vs. F3	0.03333	-7.079 to 7.146	No	ns	>0.9999
egg vs. F4	-0.3167	-1.584 to 0.9510	No	ns	0.9922
egg vs. M1	-0.1	-2.108 to 1.908	No	ns	>0.9999
egg vs. M2	-0.3467	-2.576 to 1.883	No	ns	0.9998
egg vs. M3	0.04333	-18.03 to 18.11	No	ns	>0.9999
egg vs. M4	-0.2833	-1.705 to 1.138	No	ns	0.9996
1st vs. 2nd	0.1467	-1.850 to 2.143	No	ns	>0.9999
1st vs. 3rd	0.28	-2.070 to 2.630	No	ns	0.9997
1st vs. 4th	0.2233	-0.2462 to 0.6929	No	ns	0.5003
1st vs. 5th	0.08333	-0.9358 to 1.102	No	ns	>0.9999
1st vs. F1	0.16	-3.103 to 3.423	No	ns	>0.9999
1st vs. F2	-0.3267	-5.807 to 5.153	No	ns	>0.9999
1st vs. F3	0.1133	-8.963 to 9.190	No	ns	>0.9999
1st vs. F4	-0.2367	-2.350 to 1.877	No	ns	>0.9999
1st vs. M1	-0.02	-3.436 to 3.396	No	ns	>0.9999
1st vs. M2	-0.2667	-4.007 to 3.473	No	ns	>0.9999
1st vs. M3	0.1233	-19.32 to 19.56	No	ns	>0.9999
1st vs. M4	-0.2033	-2.630 to 2.223	No	ns	>0.9999
2nd vs. 3rd	0.1333	-1.175 to 1.442	No	ns	>0.9999
2nd vs. 4th	0.07667	-2.416 to 2.569	No	ns	>0.9999
2nd vs. 5th	-0.06333	-1.309 to 1.182	No	ns	>0.9999
2nd vs. F1	0.01333	-1.584 to 1.610	No	ns	>0.9999
2nd vs. F2	-0.4733	-3.252 to 2.305	No	ns	0.9995
2nd vs. F3	-0.03333	-5.798 to 5.731	No	ns	>0.9999
2nd vs. F4	-0.3833	-1.640 to 0.8735	No	ns	0.9706
2nd vs. M1	-0.1667	-1.824 to 1.491	No	ns	>0.9999
2nd vs. M2	-0.4133	-2.211 to 1.384	No	ns	0.9968
2nd vs. M3	-0.02333	-16.76 to 16.72	No	ns	>0.9999
2nd vs. M4	-0.35	-1.677 to 0.9772	No	ns	0.9948
3rd vs. 4th	-0.05667	-2.934 to 2.821	No	ns	>0.9999
3rd vs. 5th	-0.1967	-1.630 to 1.237	No	ns	>0.9999
3rd vs. F1	-0.12	-1.690 to 1.450	No	ns	>0.9999
3rd vs. F2	-0.6067	-3.191 to 1.978	No	ns	0.983
3rd vs. F3	-0.1667	-5.514 to 5.181	No	ns	>0.9999
3rd vs. F4	-0.5167	-1.836 to 0.8027	No	ns	0.7939
3rd vs. M1	-0.3	-1.919 to 1.319	No	ns	>0.9999
3rd vs. M2	-0.5467	-2.281 to 1.188	No	ns	0.9304
3rd vs. M3	-0.1567	-16.38 to 16.06	No	ns	>0.9999
3rd vs. M4	-0.4833	-1.848 to 0.8809	No	ns	0.8902
4th vs. 5th	-0.14	-1.462 to 1.182	No	ns	>0.9999
4th vs. F1	-0.06333	-3.890 to 3.763	No	ns	>0.9999
4th vs. F2	-0.55	-6.569 to 5.469	No	ns	0.9991
4th vs. F3	-0.11	-9.622 to 9.402	No	ns	>0.9999
4th vs. F4	-0.46	-3.081 to 2.161	No	ns	0.9312
4th vs. M1	-0.2433	-4.225 to 3.738	No	ns	>0.9999
4th vs. M2	-0.49	-4.797 to 3.817	No	ns	0.9942
4th vs. M3	-0.1	-19.79 to 19.59	No	ns	>0.9999
4th vs. M4	-0.4267	-3.386 to 2.532	No	ns	0.9779
5th vs. F1	0.07667	-1.930 to 2.084	No	ns	>0.9999
5th vs. F2	-0.41	-4.214 to 3.394	No	ns	>0.9999
5th vs. F3	0.03	-7.330 to 7.390	No	ns	>0.9999
5th vs. F4	-0.32	-1.625 to 0.9851	No	ns	0.9904
5th vs. M1	-0.1033	-2.217 to 2.011	No	ns	>0.9999
5th vs. M2	-0.35	-2.701 to 2.001	No	ns	0.9998
5th vs. M3	0.04	-18.23 to 18.31	No	ns	>0.9999
5th vs. M4	-0.2867	-1.763 to 1.190	No	ns	0.9994
F1 vs. F2	-0.4867	-2.783 to 1.810	No	ns	0.9994
F1 vs. F3	-0.04667	-4.564 to 4.470	No	ns	>0.9999
F1 vs. F4	-0.3967	-1.981 to 1.187	No	ns	0.9953
F1 vs. M1	-0.18	-1.840 to 1.480	No	ns	>0.9999
F1 vs. M2	-0.4267	-2.150 to 1.297	No	ns	0.9983
F1 vs. M3	-0.03667	-14.94 to 14.87	No	ns	>0.9999
F1 vs. M4	-0.3633	-1.932 to 1.206	No	ns	0.9992
F2 vs. F3	0.44	-3.035 to 3.915	No	ns	>0.9999
F2 vs. F4	0.09	-2.618 to 2.798	No	ns	>0.9999
F2 vs. M1	0.3067	-1.964 to 2.577	No	ns	>0.9999
F2 vs. M2	0.06	-2.170 to 2.290	No	ns	>0.9999
F2 vs. M3	0.45	-11.53 to 12.43	No	ns	>0.9999
F2 vs. M4	0.1233	-2.426 to 2.673	No	ns	>0.9999
F3 vs. F4	-0.35	-5.969 to 5.269	No	ns	>0.9999
F3 vs. M1	-0.1333	-4.540 to 4.273	No	ns	>0.9999
F3 vs. M2	-0.38	-4.574 to 3.814	No	ns	>0.9999
F3 vs. M3	0.01	-8.556 to 8.576	No	ns	>0.9999
F3 vs. M4	-0.3167	-5.582 to 4.949	No	ns	>0.9999
F4 vs. M1	0.2167	-1.424 to 1.857	No	ns	>0.9999
F4 vs. M2	-0.03	-1.802 to 1.742	No	ns	>0.9999
F4 vs. M3	0.36	-16.21 to 16.93	No	ns	>0.9999
F4 vs. M4	0.03333	-1.303 to 1.370	No	ns	>0.9999
M1 vs. M2	-0.2467	-1.984 to 1.491	No	ns	>0.9999
M1 vs. M3	0.1433	-14.55 to 14.83	No	ns	>0.9999
M1 vs. M4	-0.1833	-1.799 to 1.433	No	ns	>0.9999
M2 vs. M3	0.39	-13.85 to 14.63	No	ns	>0.9999
M2 vs. M4	0.06333	-1.663 to 1.790	No	ns	>0.9999
M3 vs. M4	-0.3267	-16.43 to 15.78	No	ns	>0.9999

## Sheet: Nlug-Cytb5r
Tamhane's T2 multiple comparisons test	Mean Diff.	95.00% CI of diff.	Significant?	Summary	Adjusted P Value
egg vs. 1st	0.03937	-0.2343 to 0.3130	No	ns	>0.9999
egg vs. 2nd	-0.2443	-5.582 to 5.094	No	ns	>0.9999
egg vs. 3rd	-0.3379	-4.551 to 3.875	No	ns	0.9997
egg vs. 4th	-0.2702	-3.285 to 2.745	No	ns	0.999
egg vs. 5th	-0.4731	-14.53 to 13.58	No	ns	>0.9999
egg vs. F1	-0.6399	-6.024 to 4.744	No	ns	0.9746
egg vs. F2	-0.08631	-0.2672 to 0.09456	No	ns	0.3761
egg vs. F3	-0.08706	-0.4094 to 0.2353	No	ns	0.9158
egg vs. F4	-0.1597	-1.878 to 1.559	No	ns	0.9996
egg vs. M1	-0.4927	-4.484 to 3.499	No	ns	0.9708
egg vs. M2	-0.8674	-5.540 to 3.805	No	ns	0.7868
egg vs. M3	-0.4575	-0.8461 to -0.06891	Yes	*	0.0314
egg vs. M4	-0.3875	-2.307 to 1.532	No	ns	0.788
1st vs. 2nd	-0.2836	-5.307 to 4.740	No	ns	>0.9999
1st vs. 3rd	-0.3773	-4.223 to 3.469	No	ns	0.9981
1st vs. 4th	-0.3095	-2.898 to 2.279	No	ns	0.9932
1st vs. 5th	-0.5125	-14.43 to 13.41	No	ns	>0.9999
1st vs. F1	-0.6792	-5.750 to 4.392	No	ns	0.9574
1st vs. F2	-0.1257	-0.5859 to 0.3346	No	ns	0.68
1st vs. F3	-0.1264	-0.3896 to 0.1367	No	ns	0.5399
1st vs. F4	-0.199	-1.478 to 1.080	No	ns	0.9882
1st vs. M1	-0.5321	-4.146 to 3.081	No	ns	0.9425
1st vs. M2	-0.9068	-5.235 to 3.422	No	ns	0.7335
1st vs. M3	-0.4969	-0.7858 to -0.2080	Yes	**	0.0065
1st vs. M4	-0.4269	-1.899 to 1.045	No	ns	0.6209
2nd vs. 3rd	-0.09366	-1.884 to 1.696	No	ns	>0.9999
2nd vs. 4th	-0.02592	-2.083 to 2.031	No	ns	>0.9999
2nd vs. 5th	-0.2288	-7.816 to 7.358	No	ns	>0.9999
2nd vs. F1	-0.3956	-2.261 to 1.470	No	ns	>0.9999
2nd vs. F2	0.1579	-5.319 to 5.635	No	ns	>0.9999
2nd vs. F3	0.1572	-4.773 to 5.088	No	ns	>0.9999
2nd vs. F4	0.0846	-2.912 to 3.081	No	ns	>0.9999
2nd vs. M1	-0.2484	-2.056 to 1.560	No	ns	>0.9999
2nd vs. M2	-0.6232	-2.411 to 1.165	No	ns	0.8941
2nd vs. M3	-0.2133	-5.026 to 4.599	No	ns	>0.9999
2nd vs. M4	-0.1432	-2.938 to 2.652	No	ns	>0.9999
3rd vs. 4th	0.06774	-1.399 to 1.534	No	ns	>0.9999
3rd vs. 5th	-0.1352	-9.137 to 8.867	No	ns	>0.9999
3rd vs. F1	-0.302	-2.109 to 1.505	No	ns	>0.9999
3rd vs. F2	0.2516	-4.130 to 4.633	No	ns	>0.9999
3rd vs. F3	0.2508	-3.492 to 3.993	No	ns	>0.9999
3rd vs. F4	0.1783	-1.812 to 2.168	No	ns	>0.9999
3rd vs. M1	-0.1548	-1.619 to 1.310	No	ns	>0.9999
3rd vs. M2	-0.5295	-2.118 to 1.059	No	ns	0.9276
3rd vs. M3	-0.1196	-3.733 to 3.493	No	ns	>0.9999
3rd vs. M4	-0.04959	-1.903 to 1.804	No	ns	>0.9999
4th vs. 5th	-0.2029	-10.92 to 10.51	No	ns	>0.9999
4th vs. F1	-0.3697	-2.455 to 1.716	No	ns	0.9998
4th vs. F2	0.1839	-3.046 to 3.413	No	ns	>0.9999
4th vs. F3	0.1831	-2.294 to 2.661	No	ns	>0.9999
4th vs. F4	0.1105	-1.066 to 1.287	No	ns	>0.9999
4th vs. M1	-0.2225	-1.601 to 1.156	No	ns	>0.9999
4th vs. M2	-0.5973	-2.277 to 1.082	No	ns	0.7939
4th vs. M3	-0.1873	-2.532 to 2.157	No	ns	>0.9999
4th vs. M4	-0.1173	-1.242 to 1.007	No	ns	>0.9999
5th vs. F1	-0.1668	-7.702 to 7.368	No	ns	>0.9999
5th vs. F2	0.3868	-13.73 to 14.50	No	ns	>0.9999
5th vs. F3	0.386	-13.49 to 14.26	No	ns	>0.9999
5th vs. F4	0.3134	-12.17 to 12.80	No	ns	>0.9999
5th vs. M1	-0.01961	-9.328 to 9.289	No	ns	>0.9999
5th vs. M2	-0.3943	-8.786 to 7.997	No	ns	>0.9999
5th vs. M3	0.01558	-13.80 to 13.84	No	ns	>0.9999
5th vs. M4	0.08559	-12.15 to 12.32	No	ns	>0.9999
F1 vs. F2	0.5536	-4.969 to 6.076	No	ns	0.9927
F1 vs. F3	0.5528	-4.426 to 5.532	No	ns	0.9909
F1 vs. F4	0.4802	-2.561 to 3.522	No	ns	0.9935
F1 vs. M1	0.1472	-1.679 to 1.974	No	ns	>0.9999
F1 vs. M2	-0.2276	-2.028 to 1.573	No	ns	>0.9999
F1 vs. M3	0.1824	-4.679 to 5.044	No	ns	>0.9999
F1 vs. M4	0.2524	-2.585 to 3.090	No	ns	>0.9999
F2 vs. F3	-0.0007465	-0.5386 to 0.5371	No	ns	>0.9999
F2 vs. F4	-0.07334	-2.076 to 1.929	No	ns	>0.9999
F2 vs. M1	-0.4064	-4.574 to 3.761	No	ns	0.9947
F2 vs. M2	-0.7811	-5.609 to 4.047	No	ns	0.858
F2 vs. M3	-0.3712	-1.004 to 0.2619	No	ns	0.159
F2 vs. M4	-0.3012	-2.494 to 1.891	No	ns	0.9425
F3 vs. F4	-0.07259	-1.261 to 1.116	No	ns	>0.9999
F3 vs. M1	-0.4056	-3.913 to 3.102	No	ns	0.9923
F3 vs. M2	-0.7804	-5.010 to 3.449	No	ns	0.8288
F3 vs. M3	-0.3704	-0.6609 to -0.08003	Yes	*	0.0198
F3 vs. M4	-0.3004	-1.675 to 1.074	No	ns	0.8736
F4 vs. M1	-0.333	-2.149 to 1.483	No	ns	0.9968
F4 vs. M2	-0.7078	-3.087 to 1.672	No	ns	0.7329
F4 vs. M3	-0.2979	-1.388 to 0.7921	No	ns	0.7831
F4 vs. M4	-0.2278	-0.9852 to 0.5296	No	ns	0.9734
M1 vs. M2	-0.3747	-1.953 to 1.203	No	ns	0.999
M1 vs. M3	0.03518	-3.341 to 3.412	No	ns	>0.9999
M1 vs. M4	0.1052	-1.590 to 1.800	No	ns	>0.9999
M2 vs. M3	0.4099	-3.694 to 4.514	No	ns	0.9983
M2 vs. M4	0.4799	-1.734 to 2.694	No	ns	0.9659
M3 vs. M4	0.07001	-1.196 to 1.336	No	ns	>0.9999
