# Supplementary material for: The Desaturase Gene Family is Crucially Required for Fatty Acid Metabolism and Survival of the Brown Planthopper, Nilaparvata lugens
Source: Int J Mol Sci. 2019 Mar 19;20(6):1369. doi: 10.3390/ijms20061369 (PMC6472150; doi:10.3390/ijms20061369)
Supplement: Supplementary file 1 [file ijms-20-01369-s001.zip › ijms-447697-supplementary/Supplemental Table S5. Statistical data of the transcript levels of 10 desaturase genes in different tissues of BPH.xlsx]

## Sheet: Nlug-desatA1-a
Tamhane's T2 multiple comparisons test	Mean Diff.	95.00% CI of diff.	Significant?	Summary	Adjusted P Value
Hd vs. Sg	-0.00992	-0.01695 to -0.002892	Yes	*	0.0164
Hd vs. In	-0.7305	-2.895 to 1.434	No	ns	0.3551
Hd vs. Mg	-0.01933	-0.04042 to 0.001768	No	ns	0.0625
Hd vs. Fb	-0.089	-0.2743 to 0.09635	No	ns	0.2
Hd vs. Ov	0.006199	-0.001818 to 0.01422	No	ns	0.1196
Sg vs. In	-0.7206	-2.885 to 1.444	No	ns	0.3627
Sg vs. Mg	-0.009407	-0.03575 to 0.01693	No	ns	0.3964
Sg vs. Fb	-0.07908	-0.2667 to 0.1085	No	ns	0.2489
Sg vs. Ov	0.01612	0.007082 to 0.02516	Yes	**	0.009
In vs. Mg	0.7112	-1.451 to 2.874	No	ns	0.3699
In vs. Fb	0.6415	-1.461 to 2.744	No	ns	0.4234
In vs. Ov	0.7367	-1.427 to 2.901	No	ns	0.3505
Mg vs. Fb	-0.06967	-0.2389 to 0.09957	No	ns	0.2801
Mg vs. Ov	0.02553	0.006420 to 0.04463	Yes	*	0.0221
Fb vs. Ov	0.0952	-0.08862 to 0.2790	No	ns	0.1755

## Sheet: Nlug-desatA1-b
Tamhane's T2 multiple comparisons test	Mean Diff.	95.00% CI of diff.	Significant?	Summary	Adjusted P Value
Hd vs. Sg	0.2433	-0.2084 to 0.6951	No	ns	0.1857
Hd vs. In	-0.2533	-1.937 to 1.430	No	ns	0.8738
Hd vs. Mg	0.32	0.2190 to 0.4210	Yes	**	0.0027
Hd vs. Fb	-0.006667	-0.7078 to 0.6945	No	ns	>0.9999
Hd vs. Ov	0.4733	0.3447 to 0.6020	Yes	***	0.0007
Sg vs. In	-0.4967	-1.747 to 0.7537	No	ns	0.3619
Sg vs. Mg	0.07667	-0.4711 to 0.6245	No	ns	0.9076
Sg vs. Fb	-0.25	-0.6423 to 0.1423	No	ns	0.203
Sg vs. Ov	0.23	-0.1220 to 0.5820	No	ns	0.1463
In vs. Mg	0.5733	-1.152 to 2.299	No	ns	0.365
In vs. Fb	0.2467	-0.7924 to 1.286	No	ns	0.8539
In vs. Ov	0.7267	-0.8790 to 2.332	No	ns	0.2308
Mg vs. Fb	-0.3267	-1.108 to 0.4545	No	ns	0.2543
Mg vs. Ov	0.1533	-0.05369 to 0.3604	No	ns	0.0942
Fb vs. Ov	0.48	-0.1099 to 1.070	No	ns	0.08

## Sheet: Nlug-desatA1-c
Tamhane's T2 multiple comparisons test	Mean Diff.	95.00% CI of diff.	Significant?	Summary	Adjusted P Value
Hd vs. Sg	0.1533	0.07983 to 0.2268	Yes	**	0.0036
Hd vs. In	-0.5733	-0.8733 to -0.2733	Yes	*	0.0103
Hd vs. Mg	0.1667	0.09077 to 0.2426	Yes	**	0.0036
Hd vs. Fb	-0.66	-1.174 to -0.1456	Yes	*	0.0291
Hd vs. Ov	0.23	0.1294 to 0.3306	Yes	**	0.0027
Sg vs. In	-0.7267	-1.068 to -0.3858	Yes	**	0.0092
Sg vs. Mg	0.01333	-0.04249 to 0.06915	No	ns	0.9689
Sg vs. Fb	-0.8133	-1.369 to -0.2576	Yes	*	0.0226
Sg vs. Ov	0.07667	-0.03433 to 0.1877	No	ns	0.1425
In vs. Mg	0.74	0.3814 to 1.099	Yes	*	0.0104
In vs. Fb	-0.08667	-0.3978 to 0.2244	No	ns	0.8809
In vs. Ov	0.8033	0.5512 to 1.055	Yes	**	0.0019
Mg vs. Fb	-0.8267	-1.398 to -0.2552	Yes	*	0.0234
Mg vs. Ov	0.06333	-0.05667 to 0.1833	No	ns	0.2553
Fb vs. Ov	0.89	0.4378 to 1.342	Yes	**	0.01

## Sheet: Nlug-desatA2
Tamhane's T2 multiple comparisons test	Mean Diff.	95.00% CI of diff.	Significant?	Summary	Adjusted P Value
Hd vs. Sg	0.08	0.02926 to 0.1307	Yes	**	0.0091
Hd vs. In	-0.4033	-0.7275 to -0.07917	Yes	*	0.031
Hd vs. Mg	0.04667	-0.005624 to 0.09896	No	ns	0.0701
Hd vs. Fb	-0.003333	-0.1233 to 0.1167	No	ns	>0.9999
Hd vs. Ov	-0.77	-1.634 to 0.09350	No	ns	0.0627
Sg vs. In	-0.4833	-0.8075 to -0.1592	Yes	*	0.0208
Sg vs. Mg	-0.03333	-0.08562 to 0.01896	No	ns	0.1804
Sg vs. Fb	-0.08333	-0.2033 to 0.03667	No	ns	0.1314
Sg vs. Ov	-0.85	-1.714 to 0.01350	No	ns	0.0516
In vs. Mg	0.45	0.08072 to 0.8193	Yes	*	0.0335
In vs. Fb	0.4	0.1759 to 0.6241	Yes	**	0.0093
In vs. Ov	-0.3667	-0.9217 to 0.1883	No	ns	0.1432
Mg vs. Fb	-0.05	-0.2099 to 0.1099	No	ns	0.4967
Mg vs. Ov	-0.8167	-1.706 to 0.07293	No	ns	0.0591
Fb vs. Ov	-0.7667	-1.523 to -0.01033	Yes	*	0.0486

## Sheet: Nlug-desatB
Tukey's multiple comparisons test	Mean Diff.	95.00% CI of diff.	Significant?	Summary	Adjusted P Value
Hd vs. Sg	0.1233	-0.1019 to 0.3486	No	ns	0.4786
Hd vs. In	-0.2067	-0.4319 to 0.01856	No	ns	0.0792
Hd vs. Mg	-0.2067	-0.4319 to 0.01856	No	ns	0.0792
Hd vs. Fb	0	-0.2252 to 0.2252	No	ns	>0.9999
Hd vs. Ov	-0.2333	-0.4586 to -0.008103	Yes	*	0.0408
Sg vs. In	-0.33	-0.5552 to -0.1048	Yes	**	0.0037
Sg vs. Mg	-0.33	-0.5552 to -0.1048	Yes	**	0.0037
Sg vs. Fb	-0.1233	-0.3486 to 0.1019	No	ns	0.4786
Sg vs. Ov	-0.3567	-0.5819 to -0.1314	Yes	**	0.0019
In vs. Mg	0	-0.2252 to 0.2252	No	ns	>0.9999
In vs. Fb	0.2067	-0.01856 to 0.4319	No	ns	0.0792
In vs. Ov	-0.02667	-0.2519 to 0.1986	No	ns	0.9984
Mg vs. Fb	0.2067	-0.01856 to 0.4319	No	ns	0.0792
Mg vs. Ov	-0.02667	-0.2519 to 0.1986	No	ns	0.9984
Fb vs. Ov	-0.2333	-0.4586 to -0.008103	Yes	*	0.0408

## Sheet: Nlug-desatC
Tamhane's T2 multiple comparisons test	Mean Diff.	95.00% CI of diff.	Significant?	Summary	Adjusted P Value
Hd vs. Sg	-0.01333	-0.1987 to 0.1721	No	ns	>0.9999
Hd vs. In	-0.6367	-2.614 to 1.340	No	ns	0.4167
Hd vs. Mg	0.02	-0.2213 to 0.2613	No	ns	>0.9999
Hd vs. Fb	-0.08667	-0.8902 to 0.7169	No	ns	0.9967
Hd vs. Ov	0.06667	-0.2298 to 0.3631	No	ns	0.7327
Sg vs. In	-0.6233	-2.632 to 1.386	No	ns	0.4346
Sg vs. Mg	0.03333	-0.1764 to 0.2431	No	ns	0.9812
Sg vs. Fb	-0.07333	-0.9118 to 0.7652	No	ns	0.9993
Sg vs. Ov	0.08	-0.1816 to 0.3416	No	ns	0.5216
In vs. Mg	0.6567	-1.500 to 2.813	No	ns	0.4208
In vs. Fb	0.55	-0.6913 to 1.791	No	ns	0.3886
In vs. Ov	0.7033	-1.475 to 2.882	No	ns	0.3826
Mg vs. Fb	-0.1067	-1.155 to 0.9412	No	ns	0.9851
Mg vs. Ov	0.04667	-0.02923 to 0.1226	No	ns	0.2137
Fb vs. Ov	0.1533	-0.9349 to 1.242	No	ns	0.9022

## Sheet: Nlug-desatD
Tukey's multiple comparisons test	Mean Diff.	95.00% CI of diff.	Significant?	Summary	Adjusted P Value
Hd vs. Sg	-0.4667	-0.6686 to -0.2647	Yes	****	<0.0001
Hd vs. In	-0.3433	-0.5453 to -0.1414	Yes	**	0.0011
Hd vs. Mg	-0.2967	-0.4986 to -0.09472	Yes	**	0.0036
Hd vs. Fb	-0.1333	-0.3353 to 0.06862	No	ns	0.2976
Hd vs. Ov	-0.27	-0.4719 to -0.06805	Yes	**	0.0075
Sg vs. In	0.1233	-0.07862 to 0.3253	No	ns	0.3708
Sg vs. Mg	0.17	-0.03195 to 0.3719	No	ns	0.1196
Sg vs. Fb	0.3333	0.1314 to 0.5353	Yes	**	0.0014
Sg vs. Ov	0.1967	-0.005283 to 0.3986	No	ns	0.0579
In vs. Mg	0.04667	-0.1553 to 0.2486	No	ns	0.9665
In vs. Fb	0.21	0.008050 to 0.4119	Yes	*	0.0399
In vs. Ov	0.07333	-0.1286 to 0.2753	No	ns	0.8196
Mg vs. Fb	0.1633	-0.03862 to 0.3653	No	ns	0.1425
Mg vs. Ov	0.02667	-0.1753 to 0.2286	No	ns	0.9973
Fb vs. Ov	-0.1367	-0.3386 to 0.06528	No	ns	0.2756

## Sheet: Nlug-desatE
Tamhane's T2 multiple comparisons test	Mean Diff.	95.00% CI of diff.	Significant?	Summary	Adjusted P Value
Hd vs. Sg	-0.04333	-0.1633 to 0.07667	No	ns	0.5397
Hd vs. In	-0.99	-3.859 to 1.879	No	ns	0.3484
Hd vs. Mg	-0.02667	-0.1865 to 0.1332	No	ns	0.9108
Hd vs. Fb	-0.2433	-0.3703 to -0.1163	Yes	**	0.0048
Hd vs. Ov	0.02	-0.1399 to 0.1799	No	ns	0.9815
Sg vs. In	-0.9467	-3.858 to 1.965	No	ns	0.3774
Sg vs. Mg	0.01667	-0.03562 to 0.06896	No	ns	0.7249
Sg vs. Fb	-0.2	-0.3749 to -0.02514	Yes	*	0.0359
Sg vs. Ov	0.06333	0.01104 to 0.1156	Yes	*	0.0279
In vs. Mg	0.9633	-1.957 to 3.883	No	ns	0.3683
In vs. Fb	0.7467	-2.090 to 3.583	No	ns	0.5203
In vs. Ov	1.01	-1.910 to 3.930	No	ns	0.3423
Mg vs. Fb	-0.2167	-0.4377 to 0.004330	No	ns	0.0521
Mg vs. Ov	0.04667	0.01737 to 0.07596	Yes	**	0.0087
Fb vs. Ov	0.2633	0.04234 to 0.4843	Yes	*	0.0344

## Sheet: Nlug-Ifc
Tamhane's T2 multiple comparisons test	Mean Diff.	95.00% CI of diff.	Significant?	Summary	Adjusted P Value
Hd vs. Sg	0.1733	-0.2496 to 0.5963	No	ns	0.3178
Hd vs. In	0.2567	-0.1429 to 0.6562	No	ns	0.1321
Hd vs. Mg	-0.1067	-1.023 to 0.8100	No	ns	0.9693
Hd vs. Fb	0.3333	0.1756 to 0.4911	Yes	**	0.0055
Hd vs. Ov	0.22	0.1190 to 0.3210	Yes	**	0.0071
Sg vs. In	0.08333	-0.1911 to 0.3577	No	ns	0.8802
Sg vs. Mg	-0.28	-0.8246 to 0.2646	No	ns	0.2955
Sg vs. Fb	0.16	-0.1425 to 0.4625	No	ns	0.2694
Sg vs. Ov	0.04667	-0.4740 to 0.5673	No	ns	0.9926
In vs. Mg	-0.3633	-0.9195 to 0.1929	No	ns	0.1602
In vs. Fb	0.07667	-0.2079 to 0.3612	No	ns	0.8321
In vs. Ov	-0.03667	-0.5352 to 0.4619	No	ns	0.9985
Mg vs. Fb	0.44	-0.3276 to 1.208	No	ns	0.1672
Mg vs. Ov	0.3267	-0.6579 to 1.311	No	ns	0.3684
Fb vs. Ov	-0.1133	-0.3603 to 0.1336	No	ns	0.2362

## Sheet: Nlug-Cytb5r
Tamhane's T2 multiple comparisons test	Mean Diff.	95.00% CI of diff.	Significant?	Summary	Adjusted P Value
Hd vs. Sg	0.3133	0.02029 to 0.6064	Yes	*	0.0421
Hd vs. In	-0.1833	-1.894 to 1.528	No	ns	0.9767
Hd vs. Mg	0.3833	0.2796 to 0.4870	Yes	***	0.0003
Hd vs. Fb	0.39	0.06982 to 0.7102	Yes	*	0.0303
Hd vs. Ov	0.29	0.1773 to 0.4027	Yes	**	0.0033
Sg vs. In	-0.4967	-1.928 to 0.9350	No	ns	0.4129
Sg vs. Mg	0.07	-0.2164 to 0.3564	No	ns	0.8214
Sg vs. Fb	0.07667	-0.1709 to 0.3242	No	ns	0.8674
Sg vs. Ov	-0.02333	-0.4216 to 0.3749	No	ns	>0.9999
In vs. Mg	0.5667	-1.138 to 2.271	No	ns	0.3786
In vs. Fb	0.5733	-0.8270 to 1.974	No	ns	0.3174
In vs. Ov	0.4733	-1.297 to 2.244	No	ns	0.502
Mg vs. Fb	0.006667	-0.3063 to 0.3196	No	ns	>0.9999
Mg vs. Ov	-0.09333	-0.2133 to 0.02667	No	ns	0.0981
Fb vs. Ov	-0.1	-0.5278 to 0.3278	No	ns	0.6576
